# Supplementary material for: Solving Gravity Anomaly Matching Problem Under Large Initial Errors in Gravity Aided Navigation by Using an Affine Transformation Based Artificial Bee Colony Algorithm
Source: Front Neurorobot. 2019 May 8;13:19. doi: 10.3389/fnbot.2019.00019 (PMC6517528; doi:10.3389/fnbot.2019.00019)
Supplement: Supplementary Data Sheet 1 — Gravity base map and the INS data. [file Data_Sheet_1.ZIP]

Archive with 2 entries (2 files):
- gravity base map.mat
- SINS.mat
